# Supplementary material for: Screening populations for copy number variation using genotyping-by-sequencing: a proof of concept using soybean fast neutron mutants
Source: BMC Genomics. 2019 Aug 6;20:634. doi: 10.1186/s12864-019-5998-1 (PMC6683502; doi:10.1186/s12864-019-5998-1)
Supplement: Supplementary file 2 — Copy number variants found in the 19 individuals subjected to aCGH. ID: the identifier of the mutant; CNV_type: the type of CNV (homdel = homozygous deletion, hetdel = hemizygous deletion, dup = duplication); chr: the chromosome on which the CNV is located; start: the starting position of the CNV; end: the end position of the CNV; kbp: the estimated size of the CNV in kbp; n_probes: the number of aCGH probes supporting this CNV; mean_log2: the mean log2 ratio of the probes across this CNV; found_by_GBS: whether or not this CNV was detected by the GBS approach. (CSV 6 kb) [file 12864_2019_5998_MOESM2_ESM.csv]

ID	CNV_type	chr	start	end	kbp	n_probes	mean_log2	found_by_GBS
FNMN0001	homdel	Chr03	23775247	23780487	5.24	4	-3.9919731	FALSE
FNMN0001	homdel	Chr07	3801378	4084458	283.08	490	-5.45555960136053	TRUE
FNMN0001	homdel	Chr13	12072906	12100192	27.286	9	-3.15103927777778	FALSE
FNMN0005	homdel	Chr17	40386264	40389067	2.803	4	-3.049507475	FALSE
FNMN0008	homdel	Chr04	6848370	6853688	5.318	8	-5.619603075	FALSE
FNMN0008	homdel	Chr04	7108579	8130253	1021.674	1487	-5.19521857603649	TRUE
FNMN0008	homdel	Chr04	21541192	22732106	1190.914	249	-5.10667093856455	TRUE
FNMN0014	homdel	Chr10	35315686	36581965	1266.279	770	-4.89990174651549	TRUE
FNMN0022	homdel	Chr01	22659762	23060390	400.628	119	-5.51739762761051	TRUE
FNMN0027	hetdel	Chr03	8898662	10651438	1752.777	766	-0.788785943158585	TRUE
FNMN0027	hetdel	Chr03	11301937	11734987	433.05	99	-0.792198856393939	TRUE
FNMN0027	hetdel	Chr06	19044698	21015991	1971.293	1879	-0.879416249739084	TRUE
FNMN0027	hetdel	Chr06	41994103	42149534	155.431	167	-0.893245138922156	FALSE
FNMN0027	hetdel	Chr08	21329187	21414988	85.801	137	-0.89845102980292	FALSE
FNMN0027	hetdel	Chr13	40317833	40411165	93.332	136	-0.875927796102941	FALSE
FNMN0027	hetdel	Chr13	44868618	44996915	128.297	202	-0.874685458915842	TRUE
FNMN0027	dup	Chr19	2235039	2442429	207.39	322	0.56172077242236	FALSE
FNMN0030	homdel	Chr06	37665183	45544750	7879.567	5776	-5.15584430182064	TRUE
FNMN0030	homdel	Chr14	4299658	4359979	60.321	59	-5.63450514745763	TRUE
FNMN0030	homdel	Chr15	50795147	50819420	24.273	22	-4.62345051818182	FALSE
FNMN0036	homdel	Chr04	50431571	50569104	137.533	250	-5.15597910368759	TRUE
FNMN0039	homdel	Chr09	46816122	46878944	62.822	106	-5.62846724307614	TRUE
FNMN0039	hetdel	Chr15	16119946	18440591	2320.645	2027	-0.815956955095167	TRUE
FNMN0039	hetdel	Chr16	28497289	28637947	140.658	166	-0.830528365030303	FALSE
FNMN0041	homdel	Chr03	29975112	30161083	185.971	154	-5.21139061544372	TRUE
FNMN0041	hetdel	Chr09	12891147	13510091	618.944	407	-0.390813522249383	FALSE
FNMN0041	homdel	Chr09	12892600	12894152	1.552	4	-6.67722773333333	FALSE
FNMN0041	hetdel	Chr09	14203838	19715357	5511.519	2460	-0.311950677434645	FALSE
FNMN0041	hetdel	Chr09	20279160	23458021	3178.86	1650	-0.340818180903461	FALSE
FNMN0041	homdel	Chr09	41749187	41754875	5.688	11	-5.81707930909091	FALSE
FNMN0041	homdel	Chr11	28816663	29450264	633.601	342	-4.59102227593238	TRUE
FNMN0041	homdel	Chr16	19455001	20197191	742.19	365	-5.15294860698021	TRUE
FNMN0046	homdel	Chr05	39061911	39117175	55.264	87	-5.83483841019157	TRUE
FNMN0046	homdel	Chr10	44814730	45067689	252.959	436	-5.32165309225846	TRUE
FNMN0048	homdel	Chr01	54778895	54787294	8.399	18	-6.11632693888889	FALSE
FNMN0048	homdel	Chr02	41285014	41688995	403.981	598	-5.55872103960134	TRUE
FNMN0048	homdel	Chr03	1962912	1972414	9.502	11	-5.87857822727273	FALSE
FNMN0048	homdel	Chr03	19489186	21874133	2384.947	716	-5.35940772467807	TRUE
FNMN0048	homdel	Chr18	3462242	3468159	5.917	7	-6.70210037142857	FALSE
FNMN0061	dup	Chr02	25693474	25854017	160.543	121	1.01807618157025	FALSE
FNMN0061	homdel	Chr05	35006946	35021924	14.978	28	-5.47237740238095	FALSE
FNMN0061	homdel	Chr06	6175750	6185277	9.527	17	-5.15537231176471	FALSE
FNMN0061	hetdel	Chr10	21321837	31289749	9967.912	4771	-0.705052144534722	TRUE
FNMN0061	homdel	Chr10	31322931	32441920	1118.989	614	-5.08944146434681	TRUE
FNMN0061	hetdel	Chr10	32472597	34030839	1558.242	902	-0.709711059250554	TRUE
FNMN0061	homdel	Chr14	27365964	27486744	120.78	72	-5.10631834835648	FALSE
FNMN0061	homdel	Chr14	32942350	33368961	426.611	330	-5.15256131768443	TRUE
FNMN0061	homdel	Chr16	26493949	26992065	498.116	423	-5.29540078279803	TRUE
FNMN0061	homdel	Chr19	46817724	46834862	17.138	27	-5.58381443686869	FALSE
FNMN0065	homdel	Chr06	6505084	6538859	33.775	63	-4.96950150952381	FALSE
FNMN0065	homdel	Chr11	12915367	13643753	728.386	56	-4.87068928125	TRUE
FNMN0065	homdel	Chr12	7370858	7568564	197.706	272	-5.31500190025735	TRUE
FNMN0065	homdel	Chr12	22902052	22970573	68.521	44	-5.55905300318182	TRUE
FNMN0065	homdel	Chr12	23283162	31105336	7822.174	2070	-4.94637712805314	TRUE
FNMN0065	homdel	Chr14	25005274	36245011	11239.737	4809	-5.20644844639842	TRUE
FNMN0065	homdel	Chr17	16423178	17386743	963.565	195	-4.38135280235898	TRUE
FNMN0065	homdel	Chr19	40202312	40214356	12.044	17	-5.75660932352941	FALSE
FNMN0065	homdel	Chr19	45062061	45215271	153.21	272	-5.41599441775735	TRUE
FNMN0066	dup	Chr01	0	13598414	13598.414	14667	0.572760967473925	TRUE
FNMN0066	hetdel	Chr01	13731530	14639746	908.216	328	-0.746238837390244	TRUE
FNMN0066	dup	Chr01	14659100	15863449	1204.348	179	0.64287191872067	FALSE
FNMN0066	hetdel	Chr01	16344834	27990926	11646.092	5522	-0.777532012848216	TRUE
FNMN0066	dup	Chr01	28004213	56830392	28826.179	28397	0.569123076921021	TRUE
FNMN0066	dup	Chr02	711591	849479	137.888	257	0.544844954669261	FALSE
FNMN0066	dup	Chr03	41639066	41837072	198.007	372	0.540520883315364	FALSE
FNMN0066	dup	Chr05	39588724	39702472	113.747	211	0.488551909338095	FALSE
FNMN0066	homdel	Chr17	31745397	31814525	69.128	15	-3.82605040266667	FALSE
FNMN0066	dup	Chr19	44467102	44575335	108.233	199	0.544736614844221	FALSE
FNMN0069	homdel	Chr06	13899377	13938330	38.953	60	-6.01629247272222	FALSE
FNMN0069	hetdel	Chr07	37437843	37914517	476.673	738	-0.890746050371777	TRUE
FNMN0069	dup	Chr10	991999	1007619	15.62	28	0.872166118214286	FALSE
FNMN0069	homdel	Chr11	14596926	14598987	2.061	6	-6.4109318	FALSE
FNMN0069	homdel	Chr11	14977355	14999837	22.482	37	-5.63629724185972	TRUE
FNMN0069	homdel	Chr13	20382349	20455086	72.737	95	-5.54984812554052	TRUE
FNMN0069	homdel	Chr15	43821659	44093384	271.725	159	-5.12289007070993	TRUE
FNMN0069	homdel	Chr17	19788086	19905857	117.771	48	-4.15523942063988	TRUE
FNMN0069	homdel	Chr19	7984638	7987383	2.745	7	-3.9664604	FALSE
FNMN0077	dup	Chr01	20932983	23815535	2882.551	672	0.641228128331845	TRUE
FNMN0077	dup	Chr01	24086872	25196126	1109.254	789	0.621293813637056	TRUE
FNMN0077	dup	Chr01	25593258	40343299	14750.041	9149	0.599941769682964	TRUE
FNMN0077	dup	Chr01	40562716	47130667	6567.951	5634	0.576326308769217	TRUE
FNMN0077	dup	Chr01	47496439	56830392	9333.953	15174	0.522478714888559	TRUE
FNMN0077	hetdel	Chr04	20869221	25070584	4201.362	1352	-0.742502278952593	TRUE
FNMN0077	dup	Chr04	46993555	48507356	1513.8	2559	0.53957540198905	TRUE
FNMN0077	hetdel	Chr04	50397446	50641981	244.535	454	-0.91398886611479	FALSE
FNMN0077	homdel	Chr09	45964542	45987907	23.365	32	-5.60795384517361	FALSE
FNMN0077	hetdel	Chr10	23858166	25893822	2035.656	1234	-0.738727370436941	TRUE
FNMN0077	hetdel	Chr13	0	3089131	3089.131	2586	-0.801258867477635	TRUE
FNMN0077	hetdel	Chr14	20141384	24394541	4253.157	2501	-0.7885724999996	TRUE
FNMN0077	dup	Chr19	0	50739286	50739.286	47302	0.560486642940635	TRUE
FNMN0085	dup	Chr06	5606660	5655449	48.789	96	0.929355138958333	FALSE
FNMN0085	dup	Chr06	6422159	11556470	5134.312	9062	0.913980323634677	TRUE
FNMN0085	homdel	Chr10	47113995	47115083	1.088	3	-6.2431104	FALSE
FNMN0085	homdel	Chr11	9716787	9722910	6.123	13	-3.08821601794872	FALSE
FNMN0085	homdel	Chr13	32702982	32899410	196.428	277	-5.16851458019905	TRUE
FNMN0085	dup	Chr20	19743759	20293267	549.508	170	0.910118812945454	FALSE
