# Supplementary material for: Screening populations for copy number variation using genotyping-by-sequencing: a proof of concept using soybean fast neutron mutants
Source: BMC Genomics. 2019 Aug 6;20:634. doi: 10.1186/s12864-019-5998-1 (PMC6683502; doi:10.1186/s12864-019-5998-1)
Supplement: Supplementary file 3 — Copy number variants found in the 79 mutants sequenced by GBS using the two combined libraries. ID: the identifier of the mutant; CNV_type: the type of CNV (homdel = homozygous deletion, hetdel = hemizygous deletion, dup = duplication); chr: the chromosome on which the CNV is located; start: the starting position of the CNV; end: the end position of the CNV; kbp: the estimated size of the CNV in kbp; n_bins: the number of 1-kb bins supporting this CNV; mean_log2: the mean log2 ratio of the bins across this CNV; validated_by_CGH: whether or not this CNV was validated by the aCGH dataset; validated_by_PCR: whether or not this CNV was validated by the PCR/ddPCR assays. (CSV 11 kb) [file 12864_2019_5998_MOESM3_ESM.csv]

ID	CNV_type	chr	start	end	kbp	n_bins	mean_log2	validated_by_CGH	validated_by_PCR
FNMN0001	homdel	Chr07	3804000	4063000	259	23	-4.08896648670236	TRUE	NA
FNMN0003	homdel	Chr02	21058000	21891000	833	30	-3.64644351745829	NA	NA
FNMN0003	homdel	Chr02	21966000	22879000	913	11	-3.59685951093363	NA	NA
FNMN0003	homdel	Chr02	28612000	28835000	223	5	-3.38843320757773	NA	NA
FNMN0003	homdel	Chr11	2374000	2470000	96	9	-4.22627464345423	NA	NA
FNMN0004	dup	Chr17	7994000	10162000	2168	227	0.859832701763349	NA	NA
FNMN0007	hetdel	Chr11	5709000	5952000	243	28	-1.07537498909023	NA	NA
FNMN0008	homdel	Chr04	7155000	8125000	970	79	-3.67358255624473	TRUE	NA
FNMN0008	homdel	Chr04	21508000	22738000	1230	32	-3.44633766050851	TRUE	NA
FNMN0008	hetdel	Chr04	22951000	23178000	227	6	-1.79521836565345	FALSE	NA
FNMN0012	homdel	Chr07	42205000	42345000	140	13	-3.57633302654257	NA	NA
FNMN0012	homdel	Chr14	14436000	14508000	72	4	-3.25750439532752	NA	TRUE
FNMN0013	hetdel	Chr18	28836000	32471000	3635	37	-0.880552545306309	NA	NA
FNMN0013	hetdel	Chr18	32517000	32876000	359	9	-2.37954737270134	NA	TRUE
FNMN0014	homdel	Chr10	35351000	36566000	1215	26	-3.6286362466324	TRUE	NA
FNMN0015	hetdel	Chr04	9944000	10980000	1036	43	-0.698588271540398	NA	NA
FNMN0015	hetdel	Chr18	28959000	32058000	3099	33	-1.0040084536687	NA	NA
FNMN0015	hetdel	Chr18	32169000	32913000	744	12	-2.32986054060322	NA	TRUE
FNMN0017	hetdel	Chr01	29463000	30946000	1483	10	-2.31147133655483	NA	TRUE(homdel)
FNMN0017	homdel	Chr08	9450000	9458000	8	3	-3.5942628541954	NA	FALSE
FNMN0019	homdel	Chr07	41585000	41632000	47	7	-3.42764291909444	NA	NA
FNMN0019	homdel	Chr12	12354000	12998000	644	15	-3.68443658397998	NA	NA
FNMN0021	homdel	Chr08	8401000	8457000	56	5	-4.02169118443742	NA	NA
FNMN0022	homdel	Chr01	22621000	22974000	353	10	-3.49659390629906	TRUE	NA
FNMN0025	dup	Chr06	1898000	5918000	4020	365	0.79460418314901	NA	NA
FNMN0025	homdel	Chr11	12956000	13533000	577	11	-3.22699759375186	NA	NA
FNMN0025	homdel	Chr12	26250000	26909000	659	12	-3.28332014510782	NA	NA
FNMN0027	hetdel	Chr03	8366000	11500000	3134	41	-0.681691658058866	TRUE	NA
FNMN0027	hetdel	Chr06	19085000	20983000	1898	52	-0.98584084039825	TRUE	NA
FNMN0027	hetdel	Chr13	44888000	44992000	104	10	-1.345673147638	TRUE	NA
FNMN0028	homdel	Chr17	16424000	21085000	4661	84	-3.61202165759379	NA	NA
FNMN0029	homdel	Chr02	28836000	30647000	1811	29	-3.49870071973024	NA	NA
FNMN0029	homdel	Chr06	37810000	38166000	356	9	-3.54530516820303	NA	NA
FNMN0030	homdel	Chr06	37728000	38729000	1001	22	-3.3347800621471	TRUE	NA
FNMN0030	homdel	Chr06	38745000	42873000	4128	91	-3.44115207513494	TRUE	NA
FNMN0030	homdel	Chr06	42879000	45503000	2624	109	-3.86453525347403	TRUE	NA
FNMN0030	homdel	Chr14	4314000	4343000	29	4	-3.63171493063188	TRUE	NA
FNMN0031	homdel	Chr06	39216000	44045000	4829	121	-3.70125518763968	NA	NA
FNMN0032	homdel	Chr07	25302000	26522000	1220	28	-3.28234193991951	NA	NA
FNMN0032	dup	Chr07	26682000	27265000	583	12	0.409310723811269	NA	FALSE
FNMN0032	homdel	Chr07	27279000	29355000	2076	47	-3.77970066325247	NA	NA
FNMN0032	homdel	Chr10	14936000	15804000	868	21	-3.37789355012279	NA	NA
FNMN0032	homdel	Chr10	20003000	21231000	1228	30	-3.60024317977885	NA	NA
FNMN0034	homdel	Chr01	52404000	52518000	114	13	-3.8176228051138	NA	NA
FNMN0035	homdel	Chr20	21720000	23338000	1618	34	-3.40662205107411	NA	NA
FNMN0036	homdel	Chr04	50452000	50569000	117	9	-3.60143401663786	TRUE	NA
FNMN0037	homdel	Chr10	6034000	6069000	35	3	-3.79321146934906	NA	TRUE
FNMN0037	homdel	Chr19	46451000	46813000	362	37	-3.5200814664042	NA	NA
FNMN0038	homdel	Chr01	47907000	47936000	29	3	-3.21699286245721	NA	FALSE
FNMN0038	homdel	Chr09	39115000	39202000	87	3	-3.19693331527303	NA	FALSE
FNMN0038	homdel	Chr13	23112000	23126000	14	3	-3.96271712578331	NA	FALSE
FNMN0038	homdel	Chr16	33120000	33137000	17	3	-3.43898395308454	NA	FALSE
FNMN0039	homdel	Chr09	46817000	46870000	53	5	-3.50338309699691	TRUE	NA
FNMN0039	hetdel	Chr15	15938000	18336000	2398	54	-0.894007724806075	TRUE	NA
FNMN0040	dup	Chr18	28678000	32168000	3490	53	0.787358370300123	NA	NA
FNMN0041	homdel	Chr03	29988000	30008000	20	3	-3.44688940615492	TRUE	NA
FNMN0041	homdel	Chr11	28826000	29449000	623	19	-3.30295659958381	TRUE	NA
FNMN0041	homdel	Chr16	19461000	20207000	746	26	-3.40810174447799	TRUE	NA
FNMN0042	hetdel	Chr06	23082000	30033000	6951	107	-0.879322712320374	NA	NA
FNMN0042	hetdel	Chr06	32802000	40499000	7697	122	-0.871676901323864	NA	NA
FNMN0043	homdel	Chr03	12506000	12984000	478	12	-3.65820819385495	NA	NA
FNMN0043	hetdel	Chr12	2000	106000	104	12	-0.519744736443592	NA	FALSE
FNMN0043	homdel	Chr14	15772000	19727000	3955	93	-3.72570066983634	NA	NA
FNMN0043	homdel	Chr14	36370000	38148000	1778	32	-3.52042967079231	NA	NA
FNMN0044	homdel	Chr02	26983000	29671000	2688	46	-3.59940682724977	NA	NA
FNMN0044	homdel	Chr02	33232000	33759000	527	8	-3.85040177176797	NA	NA
FNMN0044	homdel	Chr02	35322000	36215000	893	20	-3.85836250051122	NA	NA
FNMN0044	dup	Chr16	17739000	18321000	582	10	1.19671306719292	NA	NA
FNMN0045	homdel	Chr10	35351000	36566000	1215	26	-3.78139501464931	NA	NA
FNMN0046	homdel	Chr05	39075000	39114000	39	6	-3.95975248590992	TRUE	NA
FNMN0046	homdel	Chr10	44868000	45065000	197	19	-3.76026465840609	TRUE	NA
FNMN0047	hetdel	Chr06	32802000	40499000	7697	122	-0.952153403424214	NA	NA
FNMN0048	homdel	Chr02	41299000	41662000	363	25	-3.75637878974791	TRUE	NA
FNMN0048	homdel	Chr03	19520000	21811000	2291	47	-3.25662104708759	TRUE	NA
FNMN0049	homdel	Chr01	27182000	27935000	753	19	-3.83605889498225	NA	NA
FNMN0049	homdel	Chr03	12506000	12984000	478	12	-3.44801643888681	NA	NA
FNMN0049	homdel	Chr14	15010000	19727000	4717	108	-3.74265125009019	NA	NA
FNMN0049	homdel	Chr14	24802000	24913000	111	3	-3.5940790916556	NA	TRUE
FNMN0049	homdel	Chr14	35502000	39621000	4119	72	-3.56204457137874	NA	NA
FNMN0051	homdel	Chr01	46717000	46729000	12	3	-3.66125646084586	NA	TRUE
FNMN0051	hetdel	Chr01	47307000	47753000	446	11	-2.62578587200747	NA	TRUE(homdel)
FNMN0053	homdel	Chr11	12956000	13533000	577	11	-3.46427524343647	NA	NA
FNMN0053	homdel	Chr12	7372000	7553000	181	10	-4.16526671426111	NA	NA
FNMN0053	homdel	Chr12	22889000	22923000	34	5	-3.76941010726277	NA	NA
FNMN0053	homdel	Chr12	23296000	30970000	7674	116	-3.58404092352384	NA	NA
FNMN0053	hetdel	Chr19	44905000	45215000	310	26	-0.915694576356661	NA	TRUE
FNMN0055	homdel	Chr20	40774000	40782000	8	4	-4.04219070166395	NA	TRUE
FNMN0056	homdel	Chr11	18492000	20036000	1544	44	-3.57292054924063	NA	NA
FNMN0057	homdel	Chr05	29564000	29766000	202	4	-3.41159299214804	NA	NA
FNMN0060	homdel	Chr01	21262000	22275000	1013	18	-3.28363701349162	NA	NA
FNMN0060	homdel	Chr11	5121000	5200000	79	10	-3.53807565497087	NA	NA
FNMN0061	hetdel	Chr10	21362000	31298000	9936	171	-0.999424503851563	TRUE	NA
FNMN0061	homdel	Chr10	31547000	32394000	847	29	-3.54119530285155	TRUE	NA
FNMN0061	hetdel	Chr10	32495000	34154000	1659	24	-0.929352299017784	TRUE	NA
FNMN0061	homdel	Chr14	32931000	33366000	435	15	-3.58028996182573	TRUE	NA
FNMN0061	homdel	Chr16	26527000	26986000	459	13	-4.35986856175946	TRUE	NA
FNMN0062	hetdel	Chr12	22916000	30894000	7978	76	-0.735407868948537	NA	NA
FNMN0062	homdel	Chr15	37359000	38582000	1223	20	-3.54750058528979	NA	NA
FNMN0063	homdel	Chr07	32518000	33021000	503	12	-3.29989525492696	NA	NA
FNMN0064	homdel	Chr05	36407000	36549000	142	11	-3.58206133563824	NA	NA
FNMN0064	homdel	Chr06	47068000	47086000	18	3	-3.8463628577164	NA	NA
FNMN0064	homdel	Chr09	15387000	16006000	619	11	-3.51076406073858	NA	NA
FNMN0064	homdel	Chr17	11576000	11645000	69	15	-3.91030440883812	NA	NA
FNMN0064	homdel	Chr20	35731000	35750000	19	4	-4.26680762091158	NA	TRUE
FNMN0065	homdel	Chr11	12956000	13533000	577	11	-3.18615797086133	TRUE	NA
FNMN0065	homdel	Chr12	7372000	7553000	181	10	-3.66450340580953	TRUE	NA
FNMN0065	homdel	Chr12	22889000	22923000	34	5	-3.56274784438554	TRUE	NA
FNMN0065	homdel	Chr12	23156000	30970000	7814	120	-3.39888886238796	TRUE	NA
FNMN0065	homdel	Chr14	24965000	36236000	11271	269	-3.53510016768808	TRUE	NA
FNMN0065	homdel	Chr17	16424000	17490000	1066	16	-3.41606147217668	TRUE	NA
FNMN0065	homdel	Chr19	45071000	45215000	144	12	-3.80729994292733	TRUE	NA
FNMN0066	dup	Chr01	41000	12954000	12913	647	0.453050260717455	TRUE	NA
FNMN0066	hetdel	Chr01	13864000	14649000	785	17	-1.59872075637876	TRUE	NA
FNMN0066	hetdel	Chr01	16521000	27862000	11341	168	-1.17085311544646	TRUE	NA
FNMN0066	dup	Chr01	28047000	47559000	19512	438	0.253753843558334	TRUE	NA
FNMN0066	dup	Chr01	47561000	56820000	9259	841	0.491625004352219	TRUE	NA
FNMN0067	homdel	Chr15	6598000	6671000	73	13	-3.61939093718928	NA	NA
FNMN0069	hetdel	Chr07	37438000	37864000	426	25	-0.891905956626159	TRUE	NA
FNMN0069	homdel	Chr11	14981000	14998000	17	5	-3.78358867712218	TRUE	NA
FNMN0069	homdel	Chr13	20384000	20414000	30	4	-3.75640435571111	TRUE	NA
FNMN0069	homdel	Chr15	44021000	44078000	57	5	-4.04952439365113	TRUE	NA
FNMN0069	homdel	Chr17	19806000	19957000	151	3	-3.11127091573165	TRUE	NA
FNMN0070	hetdel	Chr02	24107000	34516000	10409	160	-1.01637410715018	NA	NA
FNMN0070	homdel	Chr03	10602000	10690000	88	5	-3.14501855683698	NA	NA
FNMN0070	hetdel	Chr19	34760000	35972000	1212	51	-0.916762719485955	NA	NA
FNMN0072	dup	Chr11	5512000	5623000	111	15	0.855733087581368	NA	TRUE
FNMN0072	dup	Chr12	2000	175000	173	26	0.747324822001289	NA	NA
FNMN0074	hetdel	Chr05	20935000	22177000	1242	12	-1.12732182821313	NA	TRUE
FNMN0074	dup	Chr07	42127000	42248000	121	17	0.779647941603566	NA	NA
FNMN0075	dup	Chr13	43292000	44690000	1398	132	0.823953646858542	NA	NA
FNMN0076	homdel	Chr06	23082000	25105000	2023	43	-3.6941637773859	NA	NA
FNMN0076	homdel	Chr06	25907000	26931000	1024	26	-3.4011142672151	NA	NA
FNMN0077	dup	Chr01	21700000	44619000	22919	469	0.221256988592689	TRUE	NA
FNMN0077	dup	Chr01	44623000	56820000	12197	943	0.431741416604075	TRUE	NA
FNMN0077	hetdel	Chr04	21242000	25005000	3763	55	-1.2393665471862	TRUE	NA
FNMN0077	dup	Chr04	47008000	48590000	1582	135	0.456647017545844	TRUE	NA
FNMN0077	hetdel	Chr10	23708000	26575000	2867	46	-0.90182089290972	TRUE	NA
FNMN0077	hetdel	Chr13	82000	4822000	4740	72	-1.10658339192384	TRUE	NA
FNMN0077	hetdel	Chr14	20293000	20346000	53	6	-2.4859536997675	TRUE	NA
FNMN0077	hetdel	Chr14	20406000	24378000	3972	94	-1.1080532859955	TRUE	NA
FNMN0077	dup	Chr19	29000	8892000	8863	362	0.42605408735771	TRUE	NA
FNMN0077	dup	Chr19	34020000	50743000	16723	1359	0.478226538094678	TRUE	NA
FNMN0082	homdel	Chr14	17542000	17679000	137	6	-3.44198281938709	NA	NA
FNMN0083	homdel	Chr02	17647000	19677000	2030	42	-3.43881605644461	NA	NA
FNMN0083	homdel	Chr06	27732000	28141000	409	10	-3.69962874349961	NA	NA
FNMN0083	homdel	Chr13	31661000	31848000	187	8	-3.86781836677122	NA	NA
FNMN0084	homdel	Chr04	45791000	45876000	85	8	-3.89418382548116	NA	NA
FNMN0085	dup	Chr06	6438000	11530000	5092	453	0.880698245961174	TRUE	NA
FNMN0085	homdel	Chr13	32714000	32892000	178	18	-4.56656596902025	TRUE	NA
FNMN0086	hetdel	Chr06	27793000	31395000	3602	62	-0.981590220240638	NA	NA
FNMN0086	homdel	Chr17	31528000	31674000	146	4	-3.32946816249155	NA	TRUE
FNMN0088	dup	Chr11	28891000	29377000	486	14	0.9995497747129	NA	TRUE
FNMN0088	hetdel	Chr17	3777000	4283000	506	48	-0.9982882856877	NA	NA
FNMN0088	homdel	Chr19	43738000	43845000	107	12	-3.285762820024	NA	NA
FNMN0088	hetdel	Chr19	47351000	47655000	304	28	-1.08434466450407	NA	NA
FNMN0089	hetdel	Chr13	1460000	2206000	746	15	-0.919830232250832	NA	TRUE
FNMN0089	homdel	Chr14	30185000	31035000	850	19	-3.34502394025923	NA	NA
FNMN0090	dup	Chr03	36435000	41902000	5467	485	0.772613112270879	NA	NA
FNMN0090	homdel	Chr15	33409000	33448000	39	8	-4.09080758497894	NA	NA
FNMN0090	homdel	Chr15	33453000	35113000	1660	43	-3.16400334892165	NA	NA
FNMN0090	homdel	Chr18	44563000	44911000	348	5	-3.59647216581782	NA	NA
FNMN0091	homdel	Chr04	5448000	5568000	120	10	-3.64483176737145	NA	NA
FNMN0091	homdel	Chr04	12388000	12993000	605	23	-3.33681515471785	NA	NA
FNMN0092	homdel	Chr19	42149000	42276000	127	11	-3.78558272653285	NA	NA
