# Supplementary material for: Screening populations for copy number variation using genotyping-by-sequencing: a proof of concept using soybean fast neutron mutants
Source: BMC Genomics. 2019 Aug 6;20:634. doi: 10.1186/s12864-019-5998-1 (PMC6683502; doi:10.1186/s12864-019-5998-1)
Supplement: Supplementary file 5 — Description of the CNVs selected for validation by PCR/ddPCR and summary of the results. ID: the identifier of the mutant; CNV_type: the type of CNV (homdel = homozygous deletion, hetdel = hemizygous deletion, dup = duplication); chr: the chromosome on which the CNV is located; start: the starting position of the CNV; end: the end position of the CNV; kbp: the estimated size of the CNV in kbp; n_bins: the number of 1-kb bins supporting this CNV; mean_log2: the mean log2 ratio of the bins across this CNV; primer_pair1: the identifier of the first primer pair designed for that CNV; primer_pair2: the identifier of the second primer pair designed for that CNV (N/A means that there is no second primer pair for that CNV); validation_status: a description of the conclusion reached for that particular CNV based on the PCR and ddPCR results. (CSV 2 kb) [file 12864_2019_5998_MOESM5_ESM.csv]

ID	CNV_type	chr	start	end	kbp	n_bins	mean_log2	primer_pair1	primer_pair2	validation_status
FNMN0032	dup	Chr07	26682000	27265000	583	12	0.409310723811269	AP	AQ	false_positive
FNMN0044	dup	Chr16	17739000	18321000	582	10	1.19671306719292	BK	CC	inconclusive
FNMN0072	dup	Chr11	5512000	5623000	111	15	0.855733087581368	AY	AZ	validated
FNMN0088	dup	Chr11	28891000	29377000	486	14	0.9995497747129	BA	BB	validated
FNMN0013	hetdel	Chr18	32517000	32876000	359	9	-2.37954737270134	BP	N/A	validated
FNMN0015	hetdel	Chr18	32169000	32913000	744	12	-2.32986054060322	BP	N/A	validated
FNMN0017	hetdel	Chr01	29463000	30946000	1483	10	-2.31147133655483	AA	AB	probable_homdel
FNMN0043	hetdel	Chr12	2000	106000	104	12	-0.519744736443592	BC	BD	false_positive
FNMN0051	hetdel	Chr01	47307000	47753000	446	11	-2.62578587200747	AE	AF	probable_homdel
FNMN0053	hetdel	Chr19	44905000	45215000	310	26	-0.915694576356661	BQ	BR	validated
FNMN0074	hetdel	Chr05	20935000	22177000	1242	12	-1.12732182821313	AK	AL	validated
FNMN0089	hetdel	Chr13	1460000	2206000	746	15	-0.919830232250832	BE	BF	validated
FNMN0012	homdel	Chr14	14436000	14508000	72	4	-3.25750439532752	BI	BZ	validated
FNMN0017	homdel	Chr08	9450000	9458000	8	3	-3.5942628541954	AR	AS	false_positive
FNMN0037	homdel	Chr10	6034000	6069000	35	3	-3.79321146934906	AW	AX	validated
FNMN0038	homdel	Chr01	47907000	47936000	29	3	-3.21699286245721	AH	CB	false_positive
FNMN0038	homdel	Chr09	39115000	39202000	87	3	-3.19693331527303	AU	AV	false_positive
FNMN0038	homdel	Chr13	23112000	23126000	14	3	-3.96271712578331	BG	BH	false_positive
FNMN0038	homdel	Chr16	33120000	33137000	17	3	-3.43898395308454	BL	BM	false_positive
FNMN0049	homdel	Chr14	24802000	24913000	111	3	-3.5940790916556	BJ	N/A	validated
FNMN0051	homdel	Chr01	46717000	46729000	12	3	-3.66125646084586	AC	AD	validated
FNMN0055	homdel	Chr20	40774000	40782000	8	4	-4.04219070166395	BU	N/A	validated
FNMN0057	homdel	Chr05	29564000	29766000	202	4	-3.41159299214804	AM	AN	probably_true
FNMN0064	homdel	Chr06	47068000	47086000	18	3	-3.8463628577164	AO	CD	inconclusive
FNMN0064	homdel	Chr20	35731000	35750000	19	4	-4.26680762091158	BS	BT	validated
FNMN0086	homdel	Chr17	31528000	31674000	146	4	-3.32946816249155	BN	BO	validated
M92-220-Long_R6-1	homdel	Chr02	21966000	22879000	913	11	-3.35768457665928	AI	AJ	validated
M92-220-Long_R6-1	homdel	Chr09	13714000	14037000	323	9	-3.67237985697767	AT	CA	inconclusive
