# Supplementary material for: Screening populations for copy number variation using genotyping-by-sequencing: a proof of concept using soybean fast neutron mutants
Source: BMC Genomics. 2019 Aug 6;20:634. doi: 10.1186/s12864-019-5998-1 (PMC6683502; doi:10.1186/s12864-019-5998-1)
Supplement: Supplementary file 6 — Primer3 settings file used for the primer design of the PCR and ddPCR primers. (TXT 955 bytes) [file 12864_2019_5998_MOESM6_ESM.txt]

Primer3 File - http://primer3.org
P3_FILE_TYPE=settings

P3_FILE_ID=soybean_ddpcr_settings
PRIMER_TASK=generic
PRIMER_PICK_LEFT_PRIMER=1
PRIMER_PICK_INTERNAL_OLIGO=0
PRIMER_PICK_RIGHT_PRIMER=1
PRIMER_NUM_RETURN=200
PRIMER_PRODUCT_SIZE_RANGE=100-150 150-200 75-100
PRIMER_MIN_SIZE=20
PRIMER_OPT_SIZE=25
PRIMER_MAX_SIZE=27
PRIMER_MIN_GC=40
PRIMER_MAX_GC=60
PRIMER_GC_CLAMP=1
PRIMER_MAX_END_GC=4
PRIMER_MIN_TM=62
PRIMER_OPT_TM=65
PRIMER_MAX_TM=67
PRIMER_MAX_HAIRPIN_TH=47.00
PRIMER_INTERNAL_MAX_HAIRPIN_TH=47.00
PRIMER_MAX_END_STABILITY=9.0
PRIMER_MIN_LEFT_THREE_PRIME_DISTANCE=3
PRIMER_MIN_RIGHT_THREE_PRIME_DISTANCE=3
PRIMER_EXPLAIN_FLAG=1
PRIMER_LIBERAL_BASE=1
PRIMER_FIRST_BASE_INDEX=1
PRIMER_MAX_TEMPLATE_MISPRIMING=12.00
PRIMER_MAX_TEMPLATE_MISPRIMING_TH=47.00
PRIMER_PAIR_MAX_TEMPLATE_MISPRIMING=24.00
PRIMER_PAIR_MAX_TEMPLATE_MISPRIMING_TH=47.00
PRIMER_THERMODYNAMIC_PARAMETERS_PATH=PATH-TO-PRIMER3/primer3_v2.4.0/primer3-2.4.0/src/primer3_config/
=
