# Supplementary material for: Screening populations for copy number variation using genotyping-by-sequencing: a proof of concept using soybean fast neutron mutants
Source: BMC Genomics. 2019 Aug 6;20:634. doi: 10.1186/s12864-019-5998-1 (PMC6683502; doi:10.1186/s12864-019-5998-1)
Supplement: Supplementary file 7 — Description of the primers used for the PCR and ddPCR assays. pair_id: the identifier attributed to a particular primer pair; chromosome: the chromosome on which the intended target of the primer pair is located; start_pos: the starting position of the intended target of the primer pair on the chromosome reference sequence; end_pos: the end position of the intended target of the primer pair on the chromosome reference sequence; amplicon_length: the predicted amplicon length of the intended target; forward_primer_sequence: the sequence of the forward primer; reverse_primer_sequence: the sequence of the reverse primer. (CSV 4 kb) [file 12864_2019_5998_MOESM7_ESM.csv]

pair_id	chromosome	start_pos	end_pos	amplicon_length	forward_primer_sequence	reverse_primer_sequence
AA	Chr01	29534004	29534116	113	CGAGGGAGGAGTTTCAGATTCCCAC	GCACCCTTCCTCCGTGTAAAACTTC
AB	Chr01	29549728	29549830	103	CGACCCTGACCTTCTCCAAGTCTTC	AAGTAGACAGATGGCGCACTCAAGG
AC	Chr01	46717083	46717219	137	ACCCTCCATAAACTCGTCACTTTCTC	TGGAAGCACAGAGTTCTTGAGCCAC
AD	Chr01	46728545	46728680	136	GCAAGCTGCAAGTGCTTCTTACAAATC	TGGAAAAGCCAGCGTGTTGTATGTG
AE	Chr01	47463430	47463529	100	TGCAGATGGAACCAACAGCTAGAACC	GCGATGGAGAAATTCCTGGAACACC
AF	Chr01	47559262	47559361	100	GCCGTTGTTGTTGGAGAAGAAGTC	CACCGTGCAACTTTCGCTCTGC
AG	Chr01	47927471	47927600	130	CCATAGCCGTCCATCACATCTCAGC	AGCTGCTGCCTCTTATAACATGTTAGC
AH	Chr01	47935860	47935992	133	TTGAGCCTTATCTCTGCAAGCGGTC	TCATATTCATGCGGCCCCTTTGGAG
AI	Chr02	22639971	22640047	77	GGATCATCTCTCCTTCACTCCTTCACG	CCAAACACACACTCAGAATACACACAC
AJ	Chr02	22879190	22879296	107	AACATTCTGCCCAGCGACCACAATG	CTCGATTAGTAGGGGCCTGACGCAG
AK	Chr05	21229379	21229527	149	CAATAGGGGTCTGTCTATGATCTCCAC	TGGTGACATGTTTCTGATGTTTGCTGC
AL	Chr05	21229649	21229784	136	TGACAACACAGTTTTAACACGGGAC	AGAGTACAAGAGAAGGGTCCGCCAG
AM	Chr05	29746124	29746198	75	CAGCAACTCCGCCACCCAAAAC	AACGCAGTAGAACATGCACTTTGAATG
AN	Chr05	29766407	29766525	119	AACAGAAAACTCGACGTGGTGGAGG	CTCTGCATGTTGAACAAGTGGCACG
AO	Chr06	47067598	47067698	101	AGGGGTAATTGGCTTCAGTGTTTGAG	ACAAAGGGTGTGGACTAAGGTTGTG
AP	Chr07	26977816	26977921	106	ACGCTTCTGCATACCTGTTGTGGAG	AGGGGGAAGAAGGGTTTTCTGTTCTG
AQ	Chr07	27116695	27116795	101	TGGGGGAAAAAGCTGATCCTAGTGG	TCTTGAAGTTCTCACATCAGAAGCTGG
AR	Chr08	9449478	9449623	146	TGCAAGATCGAGCTCGCATCTGAAG	TCCCTGAAAAATGGGGATTGGGGAC
AS	Chr08	9458552	9458663	112	TCAAACCCAACCACCTAAGCAGTCC	TGTGACCGGTCCCTTTCAAACTCAC
AT	Chr09	13893959	13894092	134	TTGATCCAACACCCAAAACCTCCCC	ACTTGTATGGAGTGAGCAATAAGGCC
AU	Chr09	39114569	39114678	110	GCACTCCTCCACAAAACAAGGTTGC	CCATTGCCTGCACTCAAAGAGAACG
AV	Chr09	39119533	39119654	122	TCTGCGCCATTGACTGTTCCAAATC	GCACCAAGCAACCTCAGTTCAATTC
AW	Chr10	6033667	6033839	173	AGCATGTCCTCATCAAACCACAAGC	GCATGCAAGTGTGTCCACCTGTTTC
AX	Chr10	6035441	6035540	100	AGGGCTTTAACACACTTTAGTCGCC	ACCTTGCCCAATGGTTTGAAGTGAG
AY	Chr11	5511720	5511829	110	ATTCATTGGCGAGGAGAGCAAGGTG	GCGAAGGCGGCTACTGTATCTCAATC
AZ	Chr11	5560813	5560913	101	AGTGCACTCACAACAGTCATCATTGC	AGTAACCTACGATGCCAACATTGCTG
BA	Chr11	28890166	28890313	148	GGTGGCCGACGTCTCTTAGTTCATC	AAGGAAGAGGCTGAAGCTCCTGAAG
BB	Chr11	29019458	29019587	130	TGAGGAACAGCGGCAAATCGTGTAG	CCAAGGTGAGAACCAAAGCAAGTGC
BC	Chr12	35111	35201	91	TGTTGGAGGATTCAAAGGCTGAGTC	TGTTGCCAAGGGTTTCCATCTGAAG
BD	Chr12	44022	44122	101	TATCGCACCCCAAATAATCGTGCCG	GAGATGATTCTGGTGGGGAGGACAG
BE	Chr13	1472625	1472738	114	CCAGCAAAAGTTGAATACCCACGGG	TTGGTTCACGCCAAACTGGAAAGGC
BF	Chr13	1819816	1819939	124	GCTCCTATTCTTTTCGCTCTGCTTTGC	AGGGAAAGCAATGTGAGACTGTTGTAG
BG	Chr13	23111461	23111561	101	CACAATGGCATCCACATCCCCCAAG	CTGTCGATCATAGCCTTGCTCGAGG
BH	Chr13	23126859	23126933	75	TTGCATCGCCACATTTTCCATATGC	TGGTAAGCCAGGAGCCTGTATTG
BI	Chr14	14465129	14465203	75	TCAAGTAGTGCTACCTTTCCGCTCG	TACTTGTCTTCCACTAAGGGCTCCC
BJ	Chr14	24801624	24801724	101	ATTGAACACTTGGTCCTTTGTGCTC	AAGGTAAAACCAACACCAACACCAC
BK	Chr16	17738914	17739037	124	GATCGTCGGCGGCTATCATAAGTGG	TTGCATCACCTCCTCACTCTCTTCC
BL	Chr16	33119162	33119311	150	GCCATGTCCCTGCATGCATGTATAC	TTTCTTCTCTGACCCGAAGCGTGC
BM	Chr16	33131418	33131543	126	TCTGAGACTGTAGGCAAGCCTTTCTG	ACAAATGCCATCGATCATGATCAGC
BN	Chr17	31570937	31571071	135	TTAGCAAGCCAATACATTCGGGGAC	TCTTATGGCTGGTTTGGCTCCCAAG
BO	Chr17	31674122	31674196	75	CAGACCAACGTCAGCAACAACTCAAG	GGTTTTAATTCACGGTCAACCTGGGG
BP	Chr18	32582873	32582972	100	CTGCTCCTGCTCCTTTGCTTCTTCC	ACAAGGTTGGCTGAAGCAGTCGATG
BQ	Chr19	44921712	44921814	103	ACCAACTACGGTACCAAGTGAAGCG	TGCAGAACCAGAAATTGATGTAACTGG
BR	Chr19	44922621	44922733	113	GAGAATGGAGTGCTGAAAGGCATGC	GTGCTTCTCAATTCTCACACCTGCC
BS	Chr20	35730129	35730274	146	AAGAGAGGTGTTGATCGATGAGCTG	CTGTTGAGTGTAAACAGTGCAGTCC
BT	Chr20	35747150	35747256	107	GGCTTGTGACTCTTCGGTTCACTTG	GAGGTTGTCGTCGTTCATCGGTGG
BU	Chr20	40782846	40782994	149	TCTCATCGCGTGACTGTTGCTTAGG	AAGACACAAAGTTTGGCACAGATGG
BV	Chr15	50447763	50447903	141	TGCACCGACGATTATGCTGCTTTTG	AGTGGAAGATGGAGGAGAAATGCAC
BW	Chr06	50305389	50305519	131	AATGGCTCACAATCACAAAGTCGTAC	TTTGTTGCAGCTTCTTCGCACAAAG
BX	Chr20	46862652	46862795	144	AAAACCACAGTCCTTGATCCAGGGG	TTCAGGCCATAACTCCGCATGCTTC
BY	Chr07	5432040	5432173	134	TGGCTCGTGCTTTCCATTTCTTCAC	TTTCCCGAAGAGGCGAGAACAGTTG
BZ	Chr14	14445318	14445422	105	CCCCATGCAGGAAATTTGCCATTCG	AGACCAACTATGCATGTGTGTGTGC
CA	Chr09	13927939	13928088	150	CGATCTTTTGATGGTTAAGGCGTTGG	TCGGACGCTTTCTTTGGGATTTTTC
CB	Chr01	47928422	47928563	142	TCGCTACACTATGCTTGACCCAACG	GTTGCACCTCCAAACAACGCTCAAG
CC	Chr16	17875496	17875620	125	TAATGAAGGCAGCGGACTTGAGAGG	CGAAGGATGGGGGCATATTCCATGG
CD	Chr06	47071400	47071516	117	TCATTGGGGTTAAGTGGGTCTAAAGAC	TCATTGTAGTCAATTCCGGGTTGCTG
