# Supplementary material for: Screening populations for copy number variation using genotyping-by-sequencing: a proof of concept using soybean fast neutron mutants
Source: BMC Genomics. 2019 Aug 6;20:634. doi: 10.1186/s12864-019-5998-1 (PMC6683502; doi:10.1186/s12864-019-5998-1)
Supplement: Supplementary file 8 — Concentration values output by the QuantaSoft software for the 130 ddPCR assays. Sample: the DNA sample used for that assay; primer_pair: the identifier of the primer pair that was used for that assay; concentration: the concentration (in number of DNA templates per μl) measured for that assay. (CSV 2 kb) [file 12864_2019_5998_MOESM8_ESM.csv]

sample	primer_pair	concentration
FNMN0017	AA	183
M92-220-Long_V3-2	AA	408
CTRL	AA	0
FNMN0017	AB	0
M92-220-Long_V3-2	AB	209
CTRL	AB	0
FNMN0051	AE	178
M92-220-Long_V3-2	AE	399
CTRL	AE	0
FNMN0051	AF	0.6
M92-220-Long_V3-2	AF	250
CTRL	AF	0.08
FNMN0038	AH	188
M92-220-Long_V3-2	AH	192
CTRL	AH	0.07
M92-220-Long_R6-1	AI	519
M92-220-Long_V3-2	AI	780
CTRL	AI	0.07
M92-220-Long_R6-1	AJ	17.5
M92-220-Long_V3-2	AJ	202
CTRL	AJ	0.14
FNMN0074	AL	91
M92-220-Long_V3-2	AL	197
CTRL	AL	0
FNMN0057	AM	182
M92-220-Long_V3-2	AM	403
CTRL	AM	0.31
FNMN0057	AN	78.1
M92-220-Long_V3-2	AN	358
CTRL	AN	0
FNMN0064	AO	1345
M92-220-Long_V3-2	AO	1832
CTRL	AO	0
FNMN0032	AP	208
M92-220-Long_V3-2	AP	208
CTRL	AP	0.09
FNMN0017	AR	150
M92-220-Long_V3-2	AR	210
CTRL	AR	0
FNMN0017	AS	163
M92-220-Long_V3-2	AS	198
CTRL	AS	0
M92-220-Long_R6-1	AT	330
M92-220-Long_V3-2	AT	542
CTRL	AT	0.71
FNMN0038	AU	142
M92-220-Long_V3-2	AU	188
CTRL	AU	0
FNMN0038	AV	219
M92-220-Long_V3-2	AV	295
CTRL	AV	0
FNMN0072	AY	357
M92-220-Long_V3-2	AY	210
CTRL	AY	0.1
FNMN0088	BB	352
M92-220-Long_V3-2	BB	189
CTRL	BB	0
FNMN0043	BC	172
M92-220-Long_V3-2	BC	208
CTRL	BC	0
FNMN0089	BE	90
M92-220-Long_V3-2	BE	192
CTRL	BE	0
FNMN0038	BG	173
M92-220-Long_V3-2	BG	194
CTRL	BG	0
FNMN0038	BH	182
M92-220-Long_V3-2	BH	199
CTRL	BH	0
FNMN0012	BI	46.5
M92-220-Long_V3-2	BI	206
CTRL	BI	0
FNMN0044	BK	1210
M92-220-Long_V3-2	BK	1225
CTRL	BK	0
FNMN0038	BL	176
M92-220-Long_V3-2	BL	190
CTRL	BL	0
FNMN0038	BM	328
M92-220-Long_V3-2	BM	310
CTRL	BM	0
FNMN0086	BN	0.73
M92-220-Long_V3-2	BN	189
CTRL	BN	0
FNMN0086	BO	200
M92-220-Long_V3-2	BO	354
CTRL	BO	0
FNMN0013	BP	84.2
FNMN0015	BP	104.2
M92-220-Long_V3-2	BP	198
CTRL	BP	0
FNMN0053	BQ	89
M92-220-Long_V3-2	BQ	198
CTRL	BQ	0
FNMN0012	BY	187
FNMN0013	BY	185
FNMN0015	BY	210
FNMN0017	BY	163
M92-220-Long_R6-1	BY	178
FNMN0032	BY	207
FNMN0038	BY	176
FNMN0043	BY	177
FNMN0044	BY	186
FNMN0051	BY	183
FNMN0053	BY	176
FNMN0057	BY	185
FNMN0064	BY	142
FNMN0072	BY	183
FNMN0074	BY	176
FNMN0086	BY	176
FNMN0088	BY	186
FNMN0089	BY	163
M92-220-Long_V3-2	BY	219
M92-220-Long_V3-2	BY	217
CTRL	BY	0
FNMN0012	BZ	0
M92-220-Long_V3-2	BZ	195
CTRL	BZ	0
M92-220-Long_R6-1	CA	1030
M92-220-Long_V3-2	CA	557
CTRL	CA	0
FNMN0038	CB	174
M92-220-Long_V3-2	CB	211
CTRL	CB	0.06
FNMN0044	CC	2860
M92-220-Long_V3-2	CC	2480
CTRL	CC	0.08
FNMN0064	CD	3660
M92-220-Long_V3-2	CD	11400
CTRL	CD	0
